# Supplementary material for: Decoding the Microcin J25 Biosynthetic Cluster: Modulation of the mcjA Promoter by the Novel Overlapping Gene mcjX
Source: Int J Mol Sci. 2026 Jun 25;27(13):5741. doi: 10.3390/ijms27135741 (PMC13361873; doi:10.3390/ijms27135741)
Supplement: Supplementary file 1 [file ijms-27-05741-s001.zip]

Archive with 1 entries (1 files):
- ijms-4315472-supplementary.pdf
